# Supplementary material for: A resource-based game theoretical approach for the paradox of the plankton
Source: PeerJ. 2016 Aug 18;4:e2329. doi: 10.7717/peerj.2329 (PMC4994083; doi:10.7717/peerj.2329)
Supplement: Supplemental Information 1 — Code used to produce Fig. 1. [file peerj-04-2329-s001.cpp]

// compila-se da seguinte forma c++ -O3 CodeforCalculationofFrequenciesoverTime.cpp -o CodeforCalculationofFrequenciesoverTime -lm -lgsl -lgslcblas 
// It is necessary gsl-bin and libgsldev0 installed in your system to run the code

#include<math.h>
#include<iostream>
#include<string.h>
#include<stdio.h>
#include<stdlib.h> 
#include<iomanip> 				
#include<fstream>
#include <gsl/gsl_rng.h>
#include <gsl/gsl_randist.h>
#include "definitions.h"

using namespace std;

 
#define PI 3.1415927

#define IM1 2147483563
#define IM2 2147483399
#define AM (1.0/IM1)
#define IMM1 (IM1-1)
#define IA1 40014
#define IA2 40692
#define IQ1 53668
#define IQ2 52774
#define IR1 12211
#define IR2 3791
#define NTAB 32
#define NDIV (1+IMM1/NTAB)
#define EPS 1.2e-7
#define RNMX (1.0-EPS)

long idum;
gsl_rng *gerador;

struct jogo{
  double **payoff;
 
};

struct populacao{

  int N;
  int ntypes;
  int *type;
  double w;
  double mut;
  double var;
  int *label;
  int nlabel;
  double **R;
  double **K;
  int **res_use;
  double *growth;
  double *fitness;
  double sec;
  int nbenef;
  int *producer;
  int nresuse;
};


struct recursos{

  double *S; 
  double *Smax;
  double S_MAX;
  double Kmax;
  int M;
  int n_resources;
  int *Ntypes;
};

double ran2();
void init_cond(struct  populacao *popul, struct jogo *game, struct recursos *resources);
void payoff(struct  populacao *popul, struct jogo *game, struct recursos *resources);
void dynamics(struct  populacao *popul, struct jogo *game, struct recursos *resources);
void interaction(struct  populacao *popul, struct jogo *game, struct recursos *resources);
double fat(int m);
double aleatgauss(double medfi, double var);

int i1=0;

int main(int ac, char **av)
{

  FILE *ptt1, *ptt2;

  populacao popul;

  jogo game;

  recursos resources;


  int i, sem, config, t, tmax, tterm, k,  conf, j, somatot, **freq, somapop, t_eq, P_biod[201], sum_biodiversity_samp, sum_biodiversity_samp2, cont_time_av, cont_samp_time, sum_biodiversity_t, P_dilemma, P_bistability, P_snowdrift, cont_game, soma;

  double mean, var, error, sum_P_dilemma_t, sum_P_bistability_t, sum_P_dilemma_samp, sum_P_bistability_samp, a, b, c, d, sum_P_snowdrift_t, sum_P_snowdrift_samp; 

  char arq1[200], arq2[200];

  if (ac!=11)
    {
      cout  <<  "start the program like this:\n" << av[0]
            << " <L> <U> <s> <sd> <alpha> <Nlevel> <tmax> <Tterm> <config> <Nbins> <Nmax> <semente> \n"
            << endl;
      exit (-1);
    }
  
  /**** Leitura de dados por meio de um script ****/

  j = 0;
  
  popul.N = atoi (av[++j]);
  popul.w = atof (av[++j]);
  popul.mut = atof (av[++j]);
  resources.S_MAX = atof (av[++j]);
  resources.M = atoi (av[++j]);
  popul.nresuse = atoi (av[++j]);
  tmax = atoi (av[++j]);
  t_eq = atoi (av[++j]);
  config = atoi (av[++j]);
  idum = atoi (av[++j]);
  
  cout  << "#invocation: ";
  for (int i=0; i<ac; i++){
    cout << av[i] << " ";
  }
  cout << endl;

  gerador=gsl_rng_alloc(gsl_rng_mt19937); 

  popul.label = new int[5000];

  resources.S = new double[resources.M+1];

  resources.Smax = new double[resources.M+1];

  resources.Ntypes= new int[resources.M+1];

  game.payoff = new double*[500];
  for( i=0; i<500; i++ )
    game.payoff[i] = new double[500];

  popul.R = new double*[500];
  for( i=0; i<500; i++ )
    popul.R[i] = new double[resources.M+1];

  popul.K = new double*[500];
  for( i=0; i<500; i++ )
    popul.K[i] = new double[resources.M+1];

  popul.res_use = new int*[500];
  for( i=0; i<500; i++ )
    popul.res_use[i] = new int[resources.M+1];

  freq = new int*[5000];
  for( i=0; i<5000; i++ )
    freq[i] = new int[5000];

  popul.type = new int[500];

  popul.fitness = new double[500];

  popul.growth = new double[500];

  conf = 0;

  for( i=0; i<200; i++ )
    P_biod[i] = 0;

  cont_samp_time = 0;
  sum_P_dilemma_samp = 0;
  sum_P_bistability_samp = 0;
  sum_P_snowdrift_samp = 0;
  sum_biodiversity_samp = 0;
  sum_biodiversity_samp2 = 0;
  while( (++conf)<=config )
    {
      init_cond(&popul,&game,&resources);
      t = 0;
      sum_biodiversity_t = 0;
      cont_time_av = 0;
      sum_P_dilemma_t = 0;
      sum_P_bistability_t = 0;
      sum_P_snowdrift_t = 0;
      cont_game = 0;
      while( ((t++)<=tmax) )
	{
	  payoff(&popul,&game,&resources);
	  interaction(&popul,&game,&resources);
	  dynamics(&popul,&game,&resources);


	  if( (t==10000000) )
	    {
	      for( k=0; k<popul.ntypes; k++ )
		popul.label[k] = k;
	      popul.nlabel = popul.ntypes - 1;
	    }
	  
	  if( (t>10000000) && (t<10200000) && ((t%(5*popul.N))==0)  )
	    {
	      soma = 0;
	      for( k=0; k<popul.ntypes; k++ )
		{
		  soma += popul.type[k];
		  freq[popul.label[k]][(t-10000000)/(5*popul.N)] = popul.type[k];
		}
	      cout << soma << endl;
	    }

	  


	  if( t>=t_eq )
	    {
	      if( (t%popul.N)==0 )
		{
		  sum_biodiversity_t += popul.ntypes;
		  cont_time_av++;
		  P_biod[popul.ntypes]++;
		  cont_samp_time++;

		  P_dilemma = 0;
		  P_bistability = 0;
		  P_snowdrift = 0;
		  for( i=0; i<popul.ntypes; i++ )
		    for( j=(i+1); j<popul.ntypes; j++ )
		      {
			a = game.payoff[i][i];
			b = game.payoff[i][j];
			c = game.payoff[j][i];
			d = game.payoff[j][j];

			if( ((c>a) && (a>d) && (d>b)) || ((b>d) && (d>a) && (a>c)) )
			  P_dilemma++;
			if( ((a>c) && (d>b)) )
			  P_bistability++;
			if( ((c>a) && (a>b) && (b>d)) || ((b>d) && (d>c) && (c>a)) )
			  P_snowdrift++;
		      }
		  if( popul.ntypes>1 )
		    {
		      sum_P_dilemma_t += ((double)P_dilemma/(popul.ntypes*(popul.ntypes-1)/2));
		      sum_P_bistability_t += ((double)P_bistability/(popul.ntypes*(popul.ntypes-1)/2));
		      sum_P_snowdrift_t += ((double)P_snowdrift/(popul.ntypes*(popul.ntypes-1)/2));
		      cont_game++;
		      //  cout << sum_P_dilemma_t << "\t" << sum_P_bistability_t << endl;
		    }
		}
	    }
	  
	}      

      sprintf(arq1,"CORR-FREQUENCY-N%d-U%g-w%g-M%d-nres%d-SMAX%g.dat",popul.N,popul.mut,popul.w,resources.M,popul.nresuse,resources.S_MAX);
      ptt1 = fopen(arq1,"a");
      for( t=1; t<((10200000-10000000)/(5*popul.N)); t++ )
	{
	  fprintf(ptt1,"%d  \t",(10000000+t*(5*popul.N)));
	  for( k=0; k<=popul.nlabel; k++ )
	    {
	      fprintf(ptt1,"%d   \t",freq[k][t]);
	    }
	  fprintf(ptt1,"\n");
	}
      fclose(ptt1);

      sum_biodiversity_samp += (sum_biodiversity_t/cont_time_av);
      sum_biodiversity_samp2 += (sum_biodiversity_t/cont_time_av)*(sum_biodiversity_t/cont_time_av);
      
      if( cont_game>0 )
	{
	  sum_P_dilemma_samp += (sum_P_dilemma_t/cont_game);
	  sum_P_bistability_samp += (sum_P_bistability_t/cont_game);
	  sum_P_snowdrift_samp += (sum_P_snowdrift_t/cont_game);
	}
    } 

  
}


void init_cond( populacao *popul,  jogo *game, recursos *resources)
{
  int k, i, j, cont, verif, pilha[20], ind, units;
  double *p;
  unsigned int *n;

  p = new double[popul->nresuse];
  n = new unsigned int[popul->nresuse];

  for( j=0; j<resources->M; j++ )
    resources->Smax[j] = ran2()*resources->S_MAX;

  popul->ntypes = 1;
  popul->type[0] = popul->N;
  resources->Kmax = 1;

  for( j=0; j<popul->nresuse; j++ )
    p[j] = 1./popul->nresuse;

  units = ceil((0.5*popul->nresuse)/0.1);
  gsl_ran_multinomial(gerador,popul->nresuse,units,p,n);

  for( j=0; j<resources->M; j++ )
    {
      popul->R[0][j] = 1.;
    }

  cont = 0;
  while( cont<popul->nresuse )
    {
      ind = (int)(ran2()*resources->M);
      verif = 0;
      for( i=0; i<cont; i++ )
	if( pilha[i]==ind )
	  verif = 1;
      if( verif==0 )
	{
	  pilha[cont] = ind;
	  cont++;
	}
    }

  for( i=0; i<popul->nresuse; i++ )
    {
      popul->res_use[0][i] = pilha[i];
      popul->K[0][popul->res_use[0][i]] = (n[i]*0.1);
    }

  for( j=0; j<resources->M; j++ )
    resources->S[j] = resources->Smax[j]/popul->N;
      
  popul->growth[0] = 100000.;
  for( j=0; j<popul->nresuse; j++ )
    if( popul->growth[0]>(popul->R[0][popul->res_use[0][j]]*resources->S[popul->res_use[0][j]]/(resources->S[popul->res_use[0][j]]+popul->K[0][popul->res_use[0][j]])) )
      popul->growth[0] = popul->R[0][popul->res_use[0][j]]*resources->S[popul->res_use[0][j]]/(resources->S[popul->res_use[0][j]]+popul->K[0][popul->res_use[0][j]]);
  game->payoff[0][0] =  popul->growth[0] - 1;
  popul->label[0] = 0;
  popul->nlabel = 0;
  popul->fitness[0] = exp(popul->w*game->payoff[0][0]);
  resources->n_resources = resources->M;

  delete[] p;
  delete[] n;
}


unsigned int pot(int a1, int a2)
{
  int i;
  
  unsigned int produto;
  
  produto = 1;
  for( i=1; i<=a2; i++ )
    produto = produto*a1;
  return(produto);
}

int poisson(double mut)
{
  int m;
  double soma, x;
  
  soma = 0;
  m = 0;
  x = ran2();
  while( soma<x )
    {
      if( m<=60 )
	soma += pow(mut,(double)m)*exp(-mut)/fat(m);
      if( m>60 )
	soma += exp(-mut+m)*pow((mut/m),(double)m)*pow((2*m*PI),-0.5);
      if( m>2000 )
	soma = 1.0;
      m++;
    }
    m--;

  return(m);

}


double fat(int m)
{

  int i;

  double produto;

  produto = 1.0;
  for( i=1; i<=m; i++ )
     produto *= i;

  return(produto);

}


void interaction(populacao *popul,  jogo *game, recursos *resources)
{
  int j, k, i;

  double soma_payoff;

  for( k=0; k<popul->ntypes; k++ )
    {
      popul->fitness[k] = 0;
      for( j=0; j<popul->ntypes; j++ )
	popul->fitness[k] += popul->type[j]*game->payoff[k][j];
      popul->fitness[k] -= game->payoff[k][k];
      popul->fitness[k] /= (popul->N-1);
      popul->fitness[k] = exp(popul->w*popul->fitness[k]);
    }
 
}


void dynamics(populacao *popul,  jogo *game, recursos *resources)
{
  int k, k_death, k_birth, j, l, somapop, *type1, i, cont, shift[1000], pilha[20], verif, ind, active, aux_benef, *aux, k1, aux_ntypes, units;
  double r, soma, total_fitness, maior, *p,  *pK, delta_growth, aux_min;
  unsigned int *n, *nK;
   
  p = new double[popul->ntypes+1];
  n = new unsigned int[popul->ntypes+1];
  pK = new double[popul->nresuse];
  nK = new unsigned int[popul->nresuse];

  aux = new int[popul->ntypes+1];
  
  total_fitness = 0;
  for( k=0; k<popul->ntypes; k++ )
    total_fitness += popul->fitness[k]*popul->type[k];

  for( k=0; k<popul->ntypes; k++ )
    p[k] = popul->fitness[k]*popul->type[k]/total_fitness;

  gsl_ran_multinomial(gerador,popul->ntypes,popul->N,p,n);

  for( k=0; k<popul->ntypes; k++ )
    popul->type[k] = n[k];
  
  aux_ntypes = popul->ntypes;
  for( k=0; k<aux_ntypes; k++ )
    {
      aux[k] = gsl_ran_binomial(gerador,popul->mut,popul->type[k]);
      popul->type[k] -= aux[k];
      for( l=0; l<aux[k]; l++ )
	{
	  popul->ntypes++;
	  popul->nlabel++;
	  popul->label[popul->ntypes-1] = popul->nlabel;
	  
	  for( j=0; j<popul->nresuse; j++ )
	    pK[j] = 1./popul->nresuse;
	  
	  units = ceil((0.5*popul->nresuse)/0.1);
	  gsl_ran_multinomial(gerador,popul->nresuse,units,pK,nK);
	  
	 
	  for( j=0; j<resources->M; j++ )
	    {
	      popul->R[popul->ntypes-1][j] = 1.;
	    }
	  cont = 0;
	  while( cont<popul->nresuse )
	    {
	      ind = (int)(ran2()*resources->M);
	      verif = 0;
	      for( i=0; i<cont; i++ )
		if( pilha[i]==ind )
		  verif = 1;
	      if( verif==0 )
		{
		  pilha[cont] = ind;
		  cont++;
		}
	    }

	  for( i=0; i<popul->nresuse; i++ )
	    {
	      popul->res_use[popul->ntypes-1][i] = pilha[i];
	      popul->K[popul->ntypes-1][popul->res_use[popul->ntypes-1][i]] = (nK[i]*0.1);
	    }
	  
	  popul->growth[popul->ntypes-1] = 100000.;
	  for( j=0; j<popul->nresuse; j++ )
	    {
	      ind = popul->ntypes-1;
	      aux_min = popul->R[ind][popul->res_use[ind][j]]*resources->S[popul->res_use[ind][j]]/(resources->S[popul->res_use[ind][j]]+popul->K[ind][popul->res_use[ind][j]]);
	      if( popul->growth[ind]>aux_min )
		popul->growth[ind] = aux_min;
	    }

	  
	  for( k1=0; k1<(popul->ntypes-1); k1++ )
	    {
	      delta_growth = popul->growth[popul->ntypes-1]-popul->growth[k1];
	      game->payoff[popul->ntypes-1][k1] = -1./(1+exp(delta_growth));
	      game->payoff[k1][popul->ntypes-1] = -1./(1+exp(-delta_growth));
	    }
	  game->payoff[popul->ntypes-1][popul->ntypes-1] = popul->growth[popul->ntypes-1] - 1;
	  
	  popul->type[popul->ntypes-1] = 1;
	  
	}

    }
 
 for( k=0; k<popul->ntypes; k++ )
   shift[k] = 0;
 
 for( k=0; k<popul->ntypes; k++ )
   if( popul->type[k]==0 )
     {
       for( j=(k+1); j<popul->ntypes; j++ )
	 shift[j]++;
     }

 for( k=0; k<popul->ntypes; k++ )
   {
     popul->type[k-shift[k]] = popul->type[k];
     popul->growth[k-shift[k]] = popul->growth[k];
     popul->label[k-shift[k]] =  popul->label[k];
     for( i=0; i<resources->M; i++ )
       {
	 popul->R[k-shift[k]][i] = popul->R[k][i];
	 popul->K[k-shift[k]][i] = popul->K[k][i];
       }
     for( i=0; i<popul->nresuse; i++ )
       popul->res_use[k-shift[k]][i] = popul->res_use[k][i];

     for( l=0; l<popul->ntypes; l++ )
       game->payoff[k-shift[k]][l] = game->payoff[k][l];

   }
 
 for( k=0; k<popul->ntypes; k++ )
   for( j=0; j<popul->ntypes; j++ )
     game->payoff[j][k-shift[k]] = game->payoff[j][k];

 popul->ntypes -= shift[popul->ntypes-1];
 if( popul->type[popul->ntypes-1]==0 )
   popul->ntypes--;

 
  delete[] p;
  delete[] n;
  delete[] pK;
  delete[] nK;
  delete[] aux;

}


double ran2()
{

         int j;
         long k;
         static long idum2=123456789;
         static long iy=0;
         static long iv[NTAB];
         float temp;

	 //	 cout << idum << endl; 
         if (idum <= 0) {
                 if (-(idum) < 1) idum=1;
                 else idum = -(idum);
                 idum2=(idum);
                 for (j=NTAB+7; j>=0; j--) {
                         k=(idum)/IQ1;
                         idum=IA1*(idum-k*IQ1)-k*IR1;
                         if (idum < 0) idum += IM1;
                         if (j < NTAB) iv[j] = idum;

                 }
                 iy=iv[0];// cout << idum<< endl;
         }
         k=(idum)/IQ1;
         idum=IA1*(idum-k*IQ1)-k*IR1;
         if (idum < 0) idum += IM1;
         k=idum2/IQ2;
         idum2=IA2*(idum2-k*IQ2)-k*IR2;
         if (idum2 < 0) idum2 += IM2;
         j=iy/NDIV;
         iy=iv[j]-idum2;
         iv[j]=idum;
         if (iy < 1) iy += IMM1;
         if ((temp=AM*iy) > RNMX) return RNMX;
         else return temp;
}


double aleatgauss(double medfi, double var)
{

  double x1, x2, y, y1, y2;


  x1 = ran2();
  x2 = ran2();

  y1 = sqrt(-2*log(x1)*var)*cos(2*PI*x2) + medfi;
  y2 = sqrt(-2*log(x1)*var)*sin(2*PI*x2) + medfi;


  if( i1==0 )
    {
      y = y1;
      i1 = 1;
    }
  else
    {
      y = y2;
      i1 = 0;
    }

  return(y);

}


void payoff(populacao *popul,  jogo *game, recursos *resources)
{
  int j, k, i;

  double soma_payoff, delta_growth;

  for( j=0; j<resources->M; j++ )
    resources->Ntypes[j] = 0;
  
  for( k=0; k<popul->ntypes; k++ )
    for( j=0; j<popul->nresuse; j++ )
      resources->Ntypes[popul->res_use[k][j]] += popul->type[k];

  for( j=0; j<resources->M; j++ )
    resources->S[j] = resources->Smax[j]/resources->Ntypes[j];
  
  for( k=0; k<popul->ntypes; k++ )
    {
      popul->growth[k] = 100000.;
      for( j=0; j<popul->nresuse; j++ )
	if( popul->growth[k]>(popul->R[k][popul->res_use[k][j]]*resources->S[popul->res_use[k][j]]/(resources->S[popul->res_use[k][j]]+popul->K[k][popul->res_use[k][j]])) )
	  popul->growth[k] = popul->R[k][popul->res_use[k][j]]*resources->S[popul->res_use[k][j]]/(resources->S[popul->res_use[k][j]]+popul->K[k][popul->res_use[k][j]]);
      
    }
   
  for( j=0; j<(popul->ntypes); j++ )
    {
      for( k=(j+1); k<(popul->ntypes); k++ )
	{
	  delta_growth = popul->growth[j]-popul->growth[k];
	  game->payoff[j][k] = -1./(1+exp(delta_growth));
	  game->payoff[k][j] = -1./(1+exp(-delta_growth));
	}
      game->payoff[j][j] = popul->growth[j] - 1;
    }
  
 
}
